# Supplementary material for: Osteoporosis as the Female-Specific Risk Factor for Dynapenia in Elderly Patients with Type 2 Diabetes
Source: J Clin Med. 2024 Aug 6;13(16):4590. doi: 10.3390/jcm13164590 (PMC11354462; doi:10.3390/jcm13164590)
Supplement: Supplementary file 1 [file jcm-13-04590-s001.zip]

Archive with 2 entries (2 files):
- JCM -3006238 - Supplementary Table S1.pdf
- Medical Editing & Review Certificate.pdf
